# Supplementary material for: Distinct checkpoint and homolog biorientation pathways regulate meiosis I in Drosophila oocytes
Source: PLoS Genet. 2025 Jan 29;21(1):e1011400. doi: 10.1371/journal.pgen.1011400 (PMC11809923; doi:10.1371/journal.pgen.1011400)
Supplement: S1 Data — The file is organized into multiple tabs, with each tab containing the data from one figure. (XLSX) [file pgen.1011400.s009.xlsx]

## Sheet: Figure 1
BubR1	Colchicine	EtOH		Bub3	EtOH	Colchicine
Number of values	313	174		Number of values	67	83
Minimum	0.1867	-0.7083		Minimum	2.23	9.85
Maximum	141.4	105.4		Maximum	88.08	87.92
Range	141.2	106.1		Range	85.85	78.07
Mean	70.5	35.87		Mean	37.91	35.45
Std. Deviation	25.73	22.45		Std. Deviation	25.63	16.63
Std. Error of Mean	1.454	1.702		Std. Error of Mean	3.131	1.826
Mps1	EtOH	Colchicine		Rod	EtOH	Colchicine
Number of values	219	356		Number of values	139	184
Minimum	0.5633	3.097		Minimum	3.477	13.69
Maximum	89.91	134.6		Maximum	101	152.1
Range	89.34	131.5		Range	97.54	138.4
Mean	35.87	45.6		Mean	30.55	79.13
Std. Deviation	22.72	31.31		Std. Deviation	19.34	27.83
Std. Error of Mean	1.535	1.66		Std. Error of Mean	1.64	2.051
Mad1	EtOH	Colchicine		Incenp	EtOH	Colchicine
Number of values	138	185		Number of values	74	200
Minimum	-4.973	16.19		Minimum	0.2117	0.8183
Maximum	43.01	181.9		Maximum	83.24	171
Range	47.98	165.7		Range	83.02	170.1
Mean	3.312	72.28		Mean	18.41	57.72
Std. Deviation	7.661	33.31		Std. Deviation	22.53	33.97
Std. Error of Mean	0.6521	2.449		Std. Error of Mean	2.619	2.402

## Sheet: Figure 2
Ndc80 RNAi	Untreated	Colchicine			mei-218 null	Untreated	Colchicine
Number of values	106	127			Number of values	158	311
Minimum	-8.03	-1.45			Minimum	-5.808	4.962
Maximum	36.49	113.5			Maximum	59.68	162.8
Range	44.52	115			Range	65.49	157.9
Mean	2.66	52.27			Mean	13.01	78.88
Std. Deviation	7.118	30.57			Std. Deviation	15.21	31.53
Std. Error of Mean	0.6914	2.713			Std. Error of Mean	1.21	1.788

## Sheet: Figure 3
	Wild Type	Spc105RRNAi	Spc105RB	Spc105RΔExxEED	Spc105RΔN	Spc105RΔMELT-KI	Spc105RΔM	Spc105RC	Spc105RΔKI	Spc105RΔMELT
Number of values	142	169	144	206	167	159	138	144	146	173
Minimum	-1.395	-19.83	11.55	5.933	13.17	-19.23	-6.967	-4.1	-10.12	1.048
Maximum	162.8	85.88	129.9	188.1	134.1	96.36	33.73	62.54	77.92	114.4
Range	164.2	105.7	118.3	182.2	121	115.6	40.7	66.64	88.03	113.3
Mean	53.44	4.972	56.34	76.77	67.75	12.47	3.329	5.142	12.67	26.14
Std. Deviation	37.36	14.01	27.71	28.15	30.19	19.7	5.822	8.379	16.64	20.57
Std. Error of Mean	3.135	1.078	2.309	1.961	2.336	1.562	0.4956	0.6983	1.377	1.564

## Sheet: Figure 4
ROD GFP	Wild Type	BubR1RNAi	Bub3RNAi	Mps1RNAi	CycARNAi
Number of values	142	66	170	76	155
Minimum	-1.395	-1.717	-7.74	5.632	-1.357
Maximum	162.8	77.32	75.68	108.5	172
Range	164.2	79.03	83.42	102.8	173.4
Mean	53.44	30.21	14.55	41.38	43.21
Std. Deviation	37.36	20.22	16.9	22.25	32.62
Std. Error of Mean	3.135	2.489	1.296	2.552	2.62
MPS1 GFP	Wild Type	Bub3RNAi	rodRNAi	CycARNAi	BubR1RNAi
Number of values	455	97	149	180	152
Minimum	-12.59	-4.1	-9.038	-12.04	6.953
Maximum	248.7	97.23	126.9	193.3	156.4
Range	261.3	101.3	135.9	205.3	149.4
Mean	64.05	13.37	34.94	31.86	42.33
Std. Deviation	44.77	18.31	32.12	33.28	24.9
Std. Error of Mean	2.099	1.859	2.632	2.481	2.019

## Sheet: Figure 5
	Mono-oriented	Bi-oriented
Wild Type	3	129
rodRNAi	18	47
Mps1RNAi	40	74
Mps1ald/C3	23	71
CycARNAi	33	32
Bub3RNAi	3	63
BubR1RNAi	5	82
Bub1RNAi	1	38
BubR1RNAi, Bub1RNAi	0	30
	Intact Karyosome	Split Karyosome
Wild Type	107	7
rodRNAi	81	21
Mps1RNAi	98	5
Bub3RNAi	40	1
BubR1RNAi	31	0
mad1/Df	32	0
mad2/Df	25	6

## Sheet: Figure 6
Figure 6B	No streaming	Streaming
Wild Type	1	24
mei-218null	0	15
Ndc80RNAi	0	22
PP2A-B56RNAi	1	15
Figure 6C	Wild Type	PP2A-B56RNAi	Ndc80RNAi
Number of values	142	92	139
Minimum	-1.395	1.553	-2.945
Maximum	162.8	148.8	163.6
Range	164.2	147.2	166.6
Mean	53.44	42.78	51.21
Std. Deviation	37.36	28.27	32.18
Std. Error of Mean	3.135	2.948	2.73

## Sheet: Figure 7
Figure 7B	Wild Type	rodRNAi	Ndc80RNAi	rodRNAi, Ndc80RNAi	SpindlyRNAi
Number of values	40	46	30	20	31
Minimum	0	0	42.86	20	0
Maximum	42.86	100	100	100	100
Range	42.86	100	57.14	80	100
Mean	7.128	33	91.45	85.59	26.94
Std. Deviation	12.56	26.06	14.23	21.34	32.87
Std. Error of Mean	1.986	3.842	2.598	4.771	5.904
Figure 7C	Intact Karyosome	Split Karyosome
Wild Type	40	1
rodRNAi	31	15
Ndc80RNAi	20	2
rodRNAi, Ndc80RNAi	19	1
SpindlyRNAi	28	3
Figure 7E	No Streaming	Streaming
Wild Type	1	24
Spc105RB	0	20
Spc105RΔN	4	16
Spc105RΔExxEED	11	17
Figure 7G	Spc105RC	Zw10-Spc105RC
Number of values	42	51
Minimum	0	0
Maximum	83.33	100
Range	83.33	100
Mean	18.28	42.19
Std. Deviation	21.22	30.45
Std. Error of Mean	3.274	4.264

## Sheet: Figure 8
Figure 8B	Bi-Oriented	Mono-Oriented
Wild Type	86	0
SpindlyRNAi	43	23
nudERNAi	49	5
Figure 8D	No Streaming	Streaming
Wild Type	1	24
SpindlyRNAi	0	41
nudERNAi	0	10
Figure 8E	Normal Streaming	Abnormal Streaming
Wild Type	22	2
SpindlyRNAi	19	22
Figure 8F	Wild Type	SpindlyRNAi	nudERNAi
Number of values	142	256	72
Minimum	-1.395	1.382	6.017
Maximum	162.8	134.6	132.7
Range	164.2	133.2	126.7
Mean	53.44	53.67	45.3
Std. Deviation	37.36	26.41	26.07
Std. Error of Mean	3.135	1.651	3.072

## Sheet: Figure S1
Figure S1 C	Wild Type	rodRNAi
Number of values	142	126
Minimum	-1.395	-0.02206
Maximum	162.8	46.81
Range	164.2	46.84
Mean	53.44	12.09
Std. Deviation	37.36	10.93
Std. Error of Mean	3.135	0.9737
Figure S1 E	Wild Type	Mps1RNAi
Number of values	75	71
Minimum	2.537	-1.135
Maximum	121	114.8
Range	118.5	115.9
Mean	51.8	29.34
Std. Deviation	27.24	26.04
Std. Error of Mean	3.145	3.09

## Sheet: Figure S3
Figure S3B	Wild Type	Spc105RRNAi	Spc105RB	Spc105RC	Spc105RΔMELT-KI	Spc105RΔExxEED	Spc105RΔM
Number of values	91	224	256	174	208	236	212
Minimum	32.22	-23.17	18.15	-12.81	-6.567	16.59	-23.1
Maximum	181.9	186	143.7	220.4	189.3	146.4	149.2
Range	149.7	209.2	125.5	233.2	195.8	129.8	172.3
Mean	92.86	30.94	72.35	56.59	73.41	63.68	54.56
Std. Deviation	31.63	43.03	23.19	52.5	48.33	27.22	46.13
Std. Error of Mean	3.315	2.875	1.449	3.98	3.351	1.772	3.169
Figure S3D	INCENP at KT	INCENP not at KT
Wild Type	15	1
Spc105RB	23	6
Spc105RRNAi	1	10
Spc105RC	9	11
Spc105RΔM	8	23
Spc105RΔMELT-KI	15	3
Spc105RΔExxEED	15	6
Spc105RΔN	10	1

[truncated: 2 more sheets: Figure S4, Figure S6]
